# Supplementary material for: Protein Disulfide-Isomerase A3 Is a Robust Prognostic Biomarker for Cancers and Predicts the Immunotherapy Response Effectively
Source: Front Immunol. 2022 Mar 25;13:837512. doi: 10.3389/fimmu.2022.837512 (PMC8989738; doi:10.3389/fimmu.2022.837512)
Supplement: Supplementary file 4 [file Table_2.xlsx]

## Sheet: ACC
rank	cmap name	mean	n	enrichment	p	specificity	percent non-null
1	kinetin	0.371	4	0.83	0.00127	0	50
2	W-13	0.589	2	0.957	0.00324	0	100
3	ondansetron	-0.319	4	-0.788	0.00408	0.0075	50
4	ikarugamycin	-0.5	3	-0.856	0.00595	0.0152	66
5	ciclopirox	0.36	4	0.725	0.01156	0.1063	75
6	nifuroxazide	0.525	4	0.714	0.01361	0.0702	75
7	quipazine	-0.351	4	-0.688	0.02037	0.0126	50
8	dydrogesterone	0.348	4	0.679	0.02318	0.0195	50
9	perphenazine	0.436	5	0.57	0.04702	0.2732	60

## Sheet: BLCA
rank	cmap name	mean	n	enrichment	p	specificity	percent non-null
1	econazole	0.739	4	0.954	0	0	100
2	phenazone	-0.441	3	-0.881	0.00331	0	66
3	etoposide	0.49	4	0.727	0.0111	0.1282	75
4	ciclopirox	0.551	4	0.721	0.01231	0.1063	75
5	octopamine	0.4	4	0.674	0.02471	0	50
6	depudecin	0.456	2	0.869	0.03505	0.025	50

## Sheet: BRCA
rank	cmap name	mean	n	enrichment	p	specificity	percent non-null
1	LY-294002	-0.377	61	-0.423	0	0.1104	67
2	lisuride	0.664	5	0.863	8e-05	0	100
3	heptaminol	0.708	5	0.862	0.0001	0.0121	100
4	gentamicin	0.644	4	0.886	0.00016	0.0063	100
5	atractyloside	0.654	5	0.851	0.00018	0	100
6	genistein	0.391	17	0.489	0.00032	0.0116	70
7	phthalylsulfathiazole	-0.722	5	-0.827	0.00038	0	100
8	cefamandole	0.608	4	0.868	0.0004	0	100
9	medrysone	-0.732	6	-0.754	0.00044	0.0108	100
10	repaglinide	-0.731	4	-0.863	0.00064	0	100
11	diethylstilbestrol	0.511	6	0.743	0.00077	0.0368	83
12	monensin	0.56	6	0.73	0.00103	0.0582	83
13	levomepromazine	0.667	4	0.839	0.00107	0.0195	100
14	Prestwick-1084	-0.75	4	-0.841	0.00117	0	100
15	Gly-His-Lys	0.778	3	0.915	0.00128	0	100
16	adiphenine	0.703	5	0.774	0.0013	0.0904	80
17	Prestwick-1082	0.694	3	0.91	0.00154	0.0053	100
18	riboflavin	-0.687	4	-0.83	0.00157	0	100
19	ethotoin	-0.639	6	-0.704	0.00157	0.0052	100
20	pyrvinium	-0.685	6	-0.703	0.00159	0.0825	100
21	procaine	-0.711	5	-0.754	0.00166	0.0102	100
22	thiamphenicol	0.629	5	0.757	0.002	0.0741	80
23	monastrol	0.261	8	0.615	0.00203	0.0063	62
24	liothyronine	-0.674	4	-0.812	0.00247	0.0052	100
25	amantadine	0.604	4	0.802	0.0029	0.0063	100
26	Prestwick-857	0.549	4	0.801	0.00298	0.0258	100
27	ciclosporin	0.339	6	0.676	0.00312	0.0247	50
28	gabexate	0.589	4	0.798	0.00318	0.0127	100
29	pargyline	-0.671	4	-0.799	0.0032	0.0162	100
30	atracurium besilate	0.687	3	0.88	0.00337	0.0116	100
31	ronidazole	-0.73	3	-0.874	0.00401	0.0142	100
32	guanabenz	0.562	5	0.709	0.00491	0.0165	80
33	CP-320650-01	0.461	8	0.569	0.00542	0.0578	75
34	ursodeoxycholic acid	-0.71	3	-0.855	0.00601	0.0051	100
35	dequalinium chloride	-0.76	4	-0.764	0.00641	0.046	100
36	bezafibrate	-0.664	4	-0.762	0.0066	0.005	100
37	methazolamide	-0.626	4	-0.76	0.00676	0.0049	100
38	tranexamic acid	0.563	5	0.688	0.00731	0.0859	80
39	ginkgolide A	-0.737	4	-0.752	0.00762	0.045	100
40	amiodarone	-0.64	5	-0.681	0.00765	0.0359	100
41	talampicillin	-0.739	4	-0.745	0.00839	0.0214	100
42	metyrapone	-0.677	4	-0.741	0.00887	0.0212	100
43	8-azaguanine	-0.685	4	-0.741	0.00891	0.049	75
44	piperidolate	-0.72	3	-0.828	0.01016	0.0361	100
45	monobenzone	-0.599	4	-0.731	0.01056	0.0203	100
46	diphenhydramine	0.535	5	0.667	0.01073	0.0622	80
47	ornidazole	-0.566	5	-0.655	0.01196	0.0209	100
48	Prestwick-665	-0.554	5	-0.654	0.0122	0.0318	80
49	meteneprost	0.505	4	0.718	0.01289	0.0489	75
50	ranitidine	-0.604	5	-0.649	0.0131	0	100
51	pseudopelletierine	-0.62	4	-0.717	0.01313	0.0296	100
52	proxyphylline	-0.637	4	-0.716	0.01329	0.0594	100
53	gemfibrozil	-0.499	5	-0.647	0.01338	0.0421	100
54	thiamine	0.541	3	0.81	0.01406	0.0323	100
55	cytisine	0.485	4	0.711	0.01428	0.0124	75
56	phenindione	-0.657	4	-0.709	0.01472	0.0324	100
57	DL-thiorphan	-0.764	2	-0.914	0.01509	0.0341	100
58	gossypol	-0.312	6	-0.596	0.01514	0.0909	50
59	levcycloserine	-0.637	4	-0.707	0.01536	0.0567	100
60	PF-00539745-00	0.53	3	0.802	0.01584	0.0339	100
61	morantel	-0.627	5	-0.637	0.01618	0.1191	80
62	meptazinol	-0.639	4	-0.701	0.01649	0.0703	100
63	aminohippuric acid	-0.696	4	-0.699	0.01733	0.0463	100
64	berberine	-0.631	4	-0.696	0.0181	0.0581	100
65	iloprost	0.537	3	0.792	0.01827	0.0855	100
66	isocarboxazid	0.31	5	0.635	0.0184	0.0414	60
67	mometasone	0.291	4	0.693	0.01852	0.0872	50
68	doxylamine	-0.432	5	-0.626	0.01882	0.1177	80
69	(-)-MK-801	-0.632	4	-0.693	0.01892	0.0216	100
70	todralazine	-0.551	5	-0.626	0.01912	0.0319	80
71	meticrane	-0.651	5	-0.625	0.01939	0.1561	80
72	hydrastine hydrochloride	-0.562	4	-0.69	0.01987	0.0171	100
73	monorden	-0.26	22	-0.313	0.02024	0.136	50
74	pyrazinamide	-0.64	4	-0.688	0.02043	0.0324	100
75	fenspiride	-0.463	5	-0.621	0.02047	0.0243	80
76	iobenguane	-0.569	4	-0.687	0.02077	0.0244	100
77	cortisone	-0.63	3	-0.783	0.02101	0.0209	100
78	meropenem	-0.642	4	-0.685	0.02142	0.0212	100
79	myricetin	0.532	4	0.681	0.02216	0.0149	75
80	raloxifene	0.317	7	0.529	0.02226	0.038	57
81	alpha-estradiol	-0.355	16	-0.362	0.02262	0.2678	62
82	sirolimus	-0.252	44	-0.22	0.02379	0.5753	52
83	PHA-00745360	0.401	8	0.497	0.02411	0.2678	62
84	CP-319743	0.328	4	0.676	0.02421	0.0342	50
85	chlorzoxazone	-0.595	4	-0.676	0.02445	0.0804	75
86	erastin	0.288	4	0.675	0.02461	0.0618	50
87	sulfadimethoxine	0.525	5	0.606	0.02856	0.2316	80
88	rottlerin	-0.625	3	-0.759	0.02864	0.084	100
89	niclosamide	-0.38	5	-0.601	0.029	0.1157	60
90	S-propranolol	-0.382	4	-0.661	0.02972	0.0183	75
91	dexpropranolol	-0.684	3	-0.753	0.03079	0.0357	100
92	guanfacine	-0.395	5	-0.595	0.03138	0.0553	80
93	betulinic acid	0.419	4	0.657	0.03203	0.0573	75
94	napelline	-0.626	4	-0.653	0.03364	0.0452	100
95	tetracycline	0.39	5	0.593	0.0345	0.085	80
96	carbamazepine	-0.411	8	-0.475	0.03542	0.0424	62
97	methacholine chloride	-0.676	3	-0.741	0.03553	0.0681	100
98	fluorocurarine	-0.534	4	-0.649	0.03557	0.0262	100
99	etacrynic acid	-0.625	3	-0.74	0.03585	0.018	100
100	canavanine	-0.602	3	-0.739	0.03632	0.0412	100
101	papaverine	-0.61	4	-0.648	0.03638	0.044	100
102	streptozocin	0.447	4	0.644	0.03873	0.0595	75
103	lisinopril	-0.604	3	-0.733	0.03884	0.0487	100
104	ampicillin	0.278	4	0.643	0.03899	0.0458	50
105	fluoxetine	0.456	4	0.643	0.03943	0.0833	75
106	acemetacin	0.433	4	0.643	0.03949	0.0787	75
107	scopolamine N-oxide	-0.544	5	-0.579	0.03949	0.1185	80
108	moxisylyte	-0.538	5	-0.579	0.03955	0.0573	80
109	vinblastine	0.491	3	0.728	0.03958	0.1326	66
110	emetine	-0.461	4	-0.64	0.04	0.3529	75
111	practolol	-0.467	4	-0.639	0.04076	0.0255	75
112	levamisole	-0.59	4	-0.639	0.04092	0.0979	75
113	rifampicin	0.49	4	0.64	0.041	0.0988	75
114	monocrotaline	-0.379	4	-0.636	0.04215	0.016	75
115	Prestwick-967	0.251	4	0.638	0.04221	0.0231	75
116	homatropine	0.373	5	0.578	0.04232	0.0455	60
117	BCB000040	0.558	4	0.637	0.04241	0.0114	75
118	folic acid	0.366	4	0.635	0.04337	0.0227	75
119	AH-23848	-0.556	3	-0.723	0.04363	0.0379	100
120	acetazolamide	-0.358	4	-0.634	0.0438	0.0276	75
121	pheneticillin	0.527	4	0.634	0.04388	0.1321	75
122	fenoprofen	-0.464	6	-0.528	0.0443	0.2296	66
123	alprostadil	0.367	7	0.489	0.04561	0.2727	57
124	zaprinast	0.282	4	0.631	0.04607	0.0336	75
125	dacarbazine	-0.406	4	-0.63	0.04611	0.0725	75
126	hexetidine	0.477	4	0.629	0.04697	0.2534	75
127	lasalocid	0.472	4	0.627	0.04828	0.2598	75
128	methapyrilene	-0.487	4	-0.625	0.04886	0.0335	75

## Sheet: CESC
rank	cmap name	mean	n	enrichment	p	specificity	percent non-null
1	5182598	-0.865	2	-0.997	4e-05	0	100
2	MG-262	-0.666	3	-0.979	4e-05	0	100
3	carteolol	-0.208	4	-0.868	0.0006	0	50
4	lomustine	-0.339	4	-0.834	0.00137	0.007	50
5	cinchonine	-0.36	4	-0.795	0.00348	0.0556	50
6	carmustine	-0.408	3	-0.877	0.00373	0.027	66
7	NU-1025	-0.464	2	-0.953	0.00481	0.0054	100
8	levobunolol	-0.347	4	-0.756	0.00724	0.0321	50
9	loperamide	0.403	6	0.625	0.00852	0.0808	66
10	5155877	-0.33	4	-0.711	0.01424	0.0329	50
11	spaglumic acid	0.373	2	0.89	0.02509	0.0476	50
12	dydrogesterone	0.201	4	0.635	0.04351	0.0325	50
13	alverine	0.288	4	0.634	0.04388	0.0062	50
14	pyrimethamine	0.389	5	0.567	0.0486	0.1049	60

## Sheet: CHOL
rank	cmap name	mean	n	enrichment	p	specificity	percent non-null
1	esculetin	-0.559	3	-0.79	0.01895	0.0128	66

## Sheet: COAD
rank	cmap name	mean	n	enrichment	p	specificity	percent non-null
1	LY-294002	-0.351	61	-0.466	0	0.0675	55
2	chloropyrazine	0.591	4	0.854	0.00064	0.0063	100
3	parthenolide	-0.466	4	-0.822	0.00189	0.0483	75
4	tetrandrine	0.479	4	0.814	0.00231	0	75
5	etacrynic acid	-0.71	3	-0.892	0.00238	0	100
6	sulfadoxine	-0.706	3	-0.876	0.00387	0	100
7	5707885	-0.39	4	-0.783	0.00442	0.0168	75
8	guanethidine	-0.649	3	-0.859	0.00561	0	100
9	terbutaline	0.297	4	0.765	0.00579	0.0061	50
10	quinostatin	-0.844	2	-0.948	0.00592	0.1145	100
11	Prestwick-682	-0.328	4	-0.766	0.00603	0	50
12	irinotecan	-0.663	3	-0.853	0.00637	0.0978	100
13	CP-944629	-0.514	4	-0.763	0.00651	0	75
14	iloprost	0.55	3	0.847	0.00681	0.0263	100
15	midodrine	0.554	5	0.688	0.00731	0.0559	80
16	rilmenidine	-0.285	4	-0.75	0.00786	0.0069	50
17	tranexamic acid	0.551	5	0.685	0.00789	0.092	80
18	PNU-0251126	-0.296	6	-0.626	0.00858	0.0467	66
19	racecadotril	0.452	4	0.741	0.00867	0	75
20	5194442	-0.331	4	-0.739	0.00915	0.0255	50
21	vorinostat	-0.406	12	-0.449	0.00958	0.4956	58
22	SR-95531	0.43	4	0.734	0.00983	0.0134	75
23	emetine	-0.314	4	-0.731	0.01056	0.1706	50
24	acacetin	-0.451	6	-0.612	0.011	0.0276	66
25	Prestwick-1083	0.459	3	0.821	0.01142	0	66
26	cefoperazone	0.462	3	0.821	0.01144	0.0049	66
27	perphenazine	0.454	5	0.661	0.01192	0.1443	80
28	pindolol	0.533	5	0.659	0.0123	0.0301	80
29	cytisine	0.56	4	0.712	0.01396	0.0124	75
30	chlorhexidine	0.451	5	0.652	0.01416	0.0056	80
31	chenodeoxycholic acid	0.548	4	0.705	0.01576	0.1044	75
32	esculetin	-0.343	3	-0.796	0.01731	0.0064	66
33	epivincamine	0.273	4	0.698	0.01731	0	50
34	fenofibrate	-0.409	3	-0.792	0.01819	0.0516	66
35	timolol	0.557	4	0.694	0.0182	0.1011	75
36	PNU-0293363	-0.368	3	-0.792	0.01835	0.0065	66
37	zidovudine	0.462	4	0.691	0.01902	0.0184	75
38	diethylstilbestrol	0.384	6	0.58	0.01929	0.179	66
39	epitiostanol	0.34	4	0.686	0.02075	0	50
40	nialamide	-0.408	4	-0.685	0.02158	0.0398	75
41	eucatropine	-0.48	6	-0.566	0.02489	0.2135	66
42	lynestrenol	0.394	5	0.613	0.02581	0.0335	60
43	5155877	-0.33	4	-0.672	0.02586	0.0921	50
44	disopyramide	-0.365	4	-0.669	0.02697	0.0355	50
45	flumetasone	-0.52	6	-0.556	0.02922	0.0693	66
46	loxapine	0.452	4	0.663	0.02926	0.0106	75
47	chlorphenesin	-0.557	4	-0.662	0.02932	0.0437	75
48	ursolic acid	0.36	4	0.659	0.03105	0.0571	50
49	SC-19220	-0.348	4	-0.658	0.03123	0.0069	50
50	gliquidone	-0.363	4	-0.655	0.03251	0.0325	50
51	puromycin	-0.338	4	-0.655	0.03272	0.2015	50
52	thiocolchicoside	-0.578	4	-0.653	0.03416	0.0427	75
53	cinchonine	0.485	4	0.651	0.03465	0.2467	75
54	F0447-0125	-0.379	4	-0.651	0.03481	0.0342	50
55	diazoxide	0.362	5	0.591	0.03513	0.0338	60
56	amitriptyline	0.448	6	0.542	0.03526	0.2864	66
57	altizide	0.286	4	0.648	0.03634	0	50
58	hycanthone	-0.272	4	-0.643	0.03879	0.0504	50
59	piroxicam	-0.519	4	-0.641	0.03975	0.0585	75
60	CP-863187	-0.351	4	-0.635	0.04279	0.1	50
61	ciclopirox	0.322	4	0.633	0.04464	0.2947	75
62	ketanserin	-0.492	4	-0.632	0.04468	0.0484	75
63	econazole	-0.314	4	-0.63	0.04611	0.1197	50
64	bumetanide	0.437	4	0.628	0.04798	0.2073	75
65	diperodon	0.475	3	0.709	0.04829	0.0492	66
66	16,16-dimethylprostaglandin E2	0.371	3	0.708	0.04855	0.0539	66

## Sheet: DLBC
rank	cmap name	mean	n	enrichment	p	specificity	percent non-null
1	irinotecan	0.934	3	0.999	0	0.0364	100
2	puromycin	-0.738	4	-0.962	0	0.0149	100
3	GW-8510	0.66	4	0.881	0.00028	0.105	75
4	MG-262	-0.644	3	-0.928	0.0006	0.0472	100
5	lycorine	-0.38	5	-0.733	0.00282	0.1333	60
6	azacitidine	0.462	3	0.88	0.00337	0.0721	66
7	daunorubicin	0.397	4	0.785	0.0041	0.0859	50
8	mitoxantrone	0.552	3	0.864	0.00465	0.0351	66
9	carmustine	-0.606	3	-0.863	0.00519	0.027	100
10	doxylamine	-0.528	5	-0.697	0.00563	0.0535	80
11	tropicamide	0.226	6	0.624	0.00856	0.0073	50
12	procarbazine	-0.292	3	-0.836	0.00877	0	66
13	H-7	0.372	4	0.727	0.01102	0.2167	50
14	SC-560	-0.536	3	-0.803	0.01548	0.0667	66
15	alfadolone	-0.351	3	-0.799	0.01667	0.0352	66
16	alpha-yohimbine	-0.356	3	-0.793	0.01789	0.0138	66
17	PNU-0251126	0.341	6	0.581	0.01887	0.0988	66
18	loperamide	-0.261	6	-0.579	0.01951	0.1228	66
19	triamterene	-0.385	5	-0.623	0.01977	0.0429	60
20	naltrexone	-0.336	5	-0.618	0.02169	0.0674	60
21	5224221	-0.59	2	-0.893	0.02292	0.188	100
22	hycanthone	0.405	4	0.675	0.02451	0.1762	75
23	cefamandole	0.302	4	0.667	0.02725	0.125	75
24	molindone	-0.501	4	-0.667	0.02759	0.1094	75
25	kaempferol	0.358	4	0.663	0.02934	0.0313	75
26	lincomycin	-0.401	3	-0.756	0.02958	0.027	66
27	staurosporine	0.382	4	0.655	0.03284	0.0422	75
28	pralidoxime	-0.273	4	-0.652	0.03471	0.0409	50
29	mometasone	0.418	4	0.65	0.03553	0.1538	75
30	amantadine	0.441	4	0.647	0.03692	0.1195	75
31	retrorsine	-0.456	4	-0.644	0.03839	0.0769	75
32	nimesulide	-0.3	4	-0.64	0.04032	0.0194	75
33	indoprofen	0.366	4	0.638	0.04221	0.0926	75
34	hemicholinium	-0.409	4	-0.635	0.04337	0.0722	75
35	CP-863187	0.241	4	0.629	0.04768	0.0845	50
36	esculetin	-0.403	3	-0.711	0.04891	0.0513	66
37	16-phenyltetranorprostaglandin E2	0.223	4	0.625	0.04933	0.0278	50

## Sheet: ESCA
rank	cmap name	mean	n	enrichment	p	specificity	percent non-null
1	5182598	-0.948	2	-0.998	4e-05	0	100
2	phenazone	-0.459	3	-0.855	0.00601	0.0173	66
3	colecalciferol	0.343	4	0.7	0.01655	0.0234	50
4	dydrogesterone	0.382	4	0.696	0.01774	0.013	50
5	SR-95531	-0.357	4	-0.626	0.04846	0.0491	50

## Sheet: GBM
rank	cmap name	mean	n	enrichment	p	specificity	percent non-null
1	5194442	-0.508	4	-0.853	0.00084	0.0127	75
2	ionomycin	0.568	3	0.917	0.00116	0.0105	66
3	diprophylline	-0.264	5	-0.71	0.00443	0	60
4	lomustine	-0.413	4	-0.782	0.00454	0.0352	50
5	6-bromoindirubin-3'-oxime	-0.408	7	-0.603	0.00591	0.0935	57
6	W-13	0.526	2	0.938	0.00734	0	100
7	racecadotril	0.579	4	0.723	0.01178	0	75
8	ciclopirox	0.563	4	0.722	0.01202	0.1063	75
9	mesoridazine	-0.516	4	-0.714	0.01343	0.0055	75
10	econazole	0.551	4	0.705	0.0157	0.1282	75
11	quipazine	0.492	4	0.696	0.0177	0.0131	75
12	16,16-dimethylprostaglandin E2	-0.405	3	-0.792	0.01827	0.0207	66
13	florfenicol	0.304	4	0.694	0.0183	0.0131	50
14	tiletamine	-0.35	4	-0.694	0.01852	0.0341	50
15	carisoprodol	-0.386	4	-0.682	0.0222	0.0124	50
16	metergoline	0.324	4	0.647	0.03686	0.1624	50
17	MG-262	-0.494	3	-0.722	0.04429	0.2441	66
18	flutamide	-0.411	5	-0.567	0.04636	0.0325	60

## Sheet: HNSC
rank	cmap name	mean	n	enrichment	p	specificity	percent non-null
1	doxylamine	-0.709	5	-0.954	0	0	100
2	ciclopirox	0.658	4	0.952	0	0.0097	100
3	suloctidil	0.313	4	0.878	0.0003	0.0182	50
4	irinotecan	0.562	3	0.906	0.00174	0.1682	66
5	ionomycin	0.505	3	0.897	0.00214	0.0158	66
6	articaine	0.426	3	0.895	0.0022	0.0079	66
7	pimethixene	0.47	3	0.838	0.00839	0.0245	66
8	esculetin	-0.4	3	-0.839	0.00843	0	66
9	sisomicin	0.286	4	0.741	0.00867	0.0063	50
10	antazoline	-0.533	4	-0.72	0.01251	0.0126	75
11	amantadine	0.559	4	0.703	0.01613	0.0692	75
12	cefamandole	0.478	4	0.702	0.01635	0.0677	75
13	harman	-0.301	4	-0.668	0.02727	0.0278	50

[truncated: 23 more sheets: KICH, KIRC, KIRP, LAML, LGG, LIHC, LUAD, LUSC, MESO, S4A_OV, PAAD, PCPG, PRAD, READ, SARC, SKCM, STAD, TGCT, THCA, THYM …]
